# Supplementary material for: Joint CB1 and NGF Receptor Activation Suppresses TRPM8 Activation in Etoposide-Resistant Retinoblastoma Cells
Source: Int J Mol Sci. 2024 Jan 31;25(3):1733. doi: 10.3390/ijms25031733 (PMC10855132; doi:10.3390/ijms25031733)
Supplement: Supplementary file 1 [file ijms-25-01733-s001.zip]

Archive with 1 entries (1 files):
- ijms-2813575-supplementary.pdf
